# Supplementary material for: Spatial organization of dendritic cells within tumor draining lymph nodes impacts clinical outcome in breast cancer patients
Source: J Transl Med. 2013 Oct 2;11:242. doi: 10.1186/1479-5876-11-242 (PMC3852260; doi:10.1186/1479-5876-11-242)
Supplement: Additional file 2 — Clinical and therapeutic characteristics of survival analysis in patients by DC maturity. [file 1479-5876-11-242-S2.xls]

## Sheet: Additional file 2.csv
Additional file 2. Clinical and therapeutic characteristics of survival analysis in patients by DC maturity
DC maturity	Radiation Therapy	Marker Status (ER/PR/Her2)	Chemotherapy
			DNA Intercalator	Alkylating Agent	Antifolate Agent	Nucloside Analog	Mitotic Inhibitor	Other
> median	yes	+ / + / -	Doxorubicin	Cyclophosphamide	Methotrexate	Fluorouracil, Gemcitabine		Etoposide
> median	no	+ / + / +	Doxorubicin	Cyclophosphamide			Docetaxel
> median	yes	- / - / +	Doxorubicin	Cyclophosphamide			Paclitaxel
> median	yes	+ / + / -	Doxorubicin	Cyclophosphamide		Fluorouracil
> median	yes	+ / + / -	Doxorubicin	Cyclophosphamide			Docetaxel
> median	yes	+ / + / -	Doxorubicin	Cyclophosphamide			Paclitaxel
> median	no	+ / + / +
> median	yes	- / - / -	Doxorubicin	Cyclophosphamide			Paclitaxel
> median	yes	+ / + / -	Doxorubicin	Cyclophosphamide			Paclitaxel
< median	yes	- / - / +		Cyclophosphamide	Methotrexate	Fluorouracil, Gemcitabine	Paclitaxel, Vinorelbine
< median	yes	+ / + / -
< median	NA	+ / + / NA
< median	yes	+ / - / NA	Doxorubicin	Cyclophosphamide	Methotrexate	Fluorouracil	Paclitaxel, Vinorelbine	Cisplatin
< median	yes	+ / + / NA	Doxorubicin	Cyclophosphamide	Methotrexate	Fluorouracil
< median	yes	+ / - / +	Doxorubicin	Cyclophosphamide
< median	yes	+ / + / NA	Doxorubicin	Cyclophosphamide		Fluorouracil	Paclitaxel
< median	yes	+ / + / -	Doxorubicin	Cyclophosphamide		Fluorouracil	Paclitaxel
	NA: not available
